# Supplementary material for: Relative Trunk Adipopenia Is Associated with the Severity of Liver Disease and Outcome in Patients with Cirrhosis
Source: J Clin Med. 2026 May 11;15(10):3697. doi: 10.3390/jcm15103697 (PMC13207654; doi:10.3390/jcm15103697)
Supplement: Supplementary file 1 [file jcm-15-03697-s001.zip]

Archive with 1 entries (1 files):
- jcm-4254975-supplementary.pdf
